# Supplementary material for: Paralytic Shellfish Poisoning (PSP) in Mussels from the Eastern Cantabrian Sea: Toxicity, Toxin Profile, and Co-Occurrence with Cyclic Imines
Source: Toxins (Basel). 2021 Oct 27;13(11):761. doi: 10.3390/toxins13110761 (PMC8617803; doi:10.3390/toxins13110761)
Supplement: Supplementary file 1 [file toxins-13-00761-s001.zip]

Archive with 1 entries (1 files):
- toxins-1408451-supplementary.pdf
